# Supplementary material for: A Coupled CFD-DEM Study on the Effect of Basset Force Aimed at the Motion of a Single Bubble
Source: Materials (Basel). 2022 Aug 8;15(15):5461. doi: 10.3390/ma15155461 (PMC9369531; doi:10.3390/ma15155461)
Supplement: Supplementary file 1 [file materials-15-05461-s001.zip]

Archive with 1 entries (1 files):
- materials-1829990-supplementary.pdf
